# Supplementary material for: Patient Experiences of Nutrition in Enhanced Recovery After Colorectal Surgery: A Systematic Review
Source: Nutrients. 2026 Jun 1;18(11):1790. doi: 10.3390/nu18111790 (PMC13258613; doi:10.3390/nu18111790)
Supplement: Supplementary file 1 [file nutrients-18-01790-s001.zip]

Archive with 1 entries (1 files):
- nutrients-4320805-supplementary.pdf
